# Supplementary material for: High dose oral and intravenous rifampicin for improved survival from adult tuberculous meningitis: a phase II open-label randomised controlled trial (the RifT study)
Source: Wellcome Open Res. 2018 Jul 10;3:83. [Version 1] doi: 10.12688/wellcomeopenres.14691.1 (PMC6113880; doi:10.12688/wellcomeopenres.14691.1)
Supplement: Supplementary file 1 [file wellcomeopenres-3-15997-s0000.tgz]

Archive with 1 entries (1 files):
- 7f54bbdb-3333-4265-9822-cf081f5b2184.pdf
